# Supplementary material for: Association between Periodontal Treatment and Healthcare Costs in Patients with Coronary Heart Disease: A Cohort Study Based on German Claims Data
Source: Dent J (Basel). 2022 Jul 13;10(7):133. doi: 10.3390/dj10070133 (PMC9320253; doi:10.3390/dj10070133)
Supplement: Supplementary file 1 [file dentistry-10-00133-s001.zip]

Archive with 1 entries (1 files):
- dentistry-1776601-supplementary.pdf
